# Supplementary material for: Dynamic nesting of Anaplasma marginale in the microbial communities of Rhipicephalus microplus
Source: Ecol Evol. 2024 Apr 1;14(4):e11228. doi: 10.1002/ece3.11228 (PMC10985379; doi:10.1002/ece3.11228)
Supplement: Supplementary file 3 — Table S2. [file ECE3-14-e11228-s004.xlsx]

## Sheet: Hoja1
List of contaminating taxa removed from the datasets
Rhodobacteraceae
Rubrobacter
Terrimonas
Christensenellaceae_R-7_group
Actinomyces
Spirosoma
JG30-KF-CM45
Rheinheimera
dgA-11_gut_group
S0134_terrestrial_group
Pseudomonas
WCHB1-41
[Eubacterium]_coprostanoligenes_group
Erysipelotrichaceae
NK4A214_group
Rikenellaceae_RC9_gut_group
Prevotellaceae_UCG-003
Kytococcus
Mogibacterium
Lachnospiraceae_NK3A20_group
Pedomicrobium
Peptococcaceae uncultured
UCG-010
67-14
Gemmata
IMCC26256
Anaerosporobacter
Sphingoaurantiacus
Sediminibacterium
Ignavigranum
Sphingomonas
Friedmanniella
Fastidiosipila
Intrasporangiaceae
Shewanella
Muribaculaceae
Coprococcus
Monoglobus
Ruminococcaceae uncultured
Corynebacterium
Bacteroides
Sphingobacterium
Flaviflexus
RF39
W5053
Microtrichales uncultured
Alistipes
SAR324_clade(Marine_group_B)
Romboutsia
Micromonosporaceae uncultured
Morganella
Kocuria
Clostridia
Kosakonia
Lactobacillus
Streptococcus
Fimbriiglobus
MND1
Lachnospiraceae
Anaerolineaceae uncultured
Enterococcus
Methyloligellaceae uncultured
Actinomarinales uncultured
Atopobium
Nocardioidaceae
Roseisolibacter
Bacillus
Prevotella
Alcaligenaceae
BIrii41
Iamia
Paracoccus
Olsenella
F082
Thermobacillus
Acinetobacter
Anaerolinea
Xanthobacteraceae
Microbacteriaceae
Acetitomaculum
Bacillales
Clostridia_vadinBB60_group
[Anaerorhabdus]_furcosa_group
d__Bacteria
Aerococcus
Mucilaginibacter
SJA-15
Saprospiraceae uncultured
Neisseriaceae
Aeromicrobium
Nonomuraea
Microscillaceae uncultured
UCG-005
Sphingomonadaceae
Brevundimonas
A0839
Nocardioides
Izemoplasmatales
Gemmatimonadaceae uncultured
Paenibacillus
UCG-002
Brevibacillus
Novosphingobium
Streptomyces
Vicinamibacteraceae
Hydrogenophilus
Collinsella
Planococcaceae
Phenylobacterium
uncultured
Staphylococcus
uncultured
Aureimonas
Peptostreptococcaceae
Luteococcus
Clostridium_sensu_stricto_1
Rhizobiaceae
Caldilineaceae uncultured
Mycobacterium
Prevotellaceae_UCG-004
Anaerococcus
Gaiella
Clostridioides
DNF00809
Lachnospiraceae_UCG-010
Chryseomicrobium
Micrococcus
SBR1031
Erysipelotrichaceae_UCG-009
[Ruminococcus]_gauvreauii_group
Ardenticatenales
Paludibacter
A4b
Lachnospiraceae_UCG-001
Phascolarctobacterium
Alkanindiges
Actinomycetospora
Jeotgalibaca
Rothia
Clostridia_UCG-014
Comamonadaceae
Proteobacteria
S085
Bacteroidales_RF16_group
[Eubacterium]_ruminantium_group
Oxalobacteraceae
Veillonella
Enterorhabdus
Sandaracinus
Oscillospiraceae
Peptoniphilus
Isosphaeraceae uncultured
Sphingopyxis
Oceanobacillus
Ruminococcaceae
Ardenticatenaceae uncultured
Moraxella
DSSF69
Christensenellaceae uncultured
Siphonobacter
Thermoactinomyces
Defluviicoccus
Family_XIII_AD3011_group
Beijerinckiaceae uncultured
Georgenia
Blautia
Xanthomonadaceae
Limibaculum
Vicinamibacterales
Leuconostoc
Paludibaculum
Gastranaerophilales
Thermoactinomycetaceae uncultured
Anaplasma
Coxiella
Clostridiaceae
Saccharofermentans
Lachnospiraceae_NK4A136_group
Geminicoccaceae uncultured
Cellulomonas
Gemmatimonadaceae
Planctomycetales uncultured
Incertae_Sedis
Firmicutes
Enterobacteriaceae
Flavobacterium
Caulobacter
Methanobrevibacter
Clostridium_sensu_stricto_6
Vibrio
Sphingomonadaceae uncultured
Acholeplasma
Fusobacterium
Dietzia
Oscillospirales
0319-6G20
Sericytochromatia
SM1A02
Porphyromonas
Oscillibacter
Alphaproteobacteria
Pir4_lineage
Erysipelatoclostridium
Actinomadura
Proteiniclasticum
env.OPS_17
Limnobacter
Constrictibacter
Bacillaceae
Tumebacillus
Victivallaceae
Cellulosilyticum
Fimbriimonadaceae
Micrococcales
Solimonadaceae uncultured
uncultured
[Eubacterium]_brachy_group
Bryobacter
Holosporaceae uncultured
Arcanobacterium
Planifilum
Xanthobacteraceae uncultured
Alloiococcus
Lachnospiraceae_XPB1014_group
Allobaculum
Roseomonas
Enhydrobacter
Lysinibacillus
Nocardiopsis
Solibacillus
Planctopirus
Alloprevotella
Chroococcidiopsis_SAG_2023
MBNT15
Tissierella
Kandleria
Solirubrobacter
Atopostipes
Brachybacterium
OPB41
Truepera
Burkholderia-Caballeronia-Paraburkholderia
Slackia
Comamonas
Myxococcaceae
Hymenobacter
Family_XIII_UCG-001
Beijerinckiaceae
Anaeromyxobacter
Flavisolibacter
Mailhella
Parviterribacter
Bacteroidetes_vadinHA17
UCG-009
Gemmobacter
SWB02
Desulfobacterota uncultured
Cutibacterium
Devosia
Allorhizobium-Neorhizobium-Pararhizobium-Rhizobium
Blastomonas
Terrisporobacter
Gallicola
Glycomyces
Gordonia
Lachnoclostridium
Ornithinicoccus
Microbacterium
Candidatus_Soleaferrea
Phreatobacter
Colidextribacter
Reyranellaceae uncultured
Peptococcus
Aerococcaceae
Lactococcus
Bacteroidales
Ilumatobacteraceae uncultured
Cellvibrionaceae uncultured
Lautropia
Pseudonocardiaceae
[Eubacterium]_hallii_group
Ammoniphilus
Amb-16S-1323
Candidatus_Kaiserbacteria
Myxococcaceae uncultured
NB1-j
Phaeodactylibacter
Enteractinococcus
Deinococcus
Reyranella
Stenotrophomonas
Ilumatobacteraceae
Luteitalea
Thermoactinomycetaceae
[Eubacterium]_nodatum_group
Tabrizicola
Camelimonas
Aquabacterium
CAG-352
Lysobacter
Luteimonas
Helicobacter
Sphingobium
Nitrososphaeraceae
Brevibacterium
Bacteroidales
Rubinisphaeraceae uncultured
Rhodobacter
Sumerlaea
Desulfitobacteriales uncultured
Tepidimonas
Obscuribacteraceae
Taibaiella
Blastocatella
Babeliaceae
Oscillospiraceae uncultured
Lachnospiraceae_UCG-008
Sutterella
Akkermansia
Coriobacteriales
Cellvibrio
Ehrlichia
Ruminococcus
Gemmatimonas
Methylobacterium-Methylorubrum
Mesorhizobium
D05-2
Micrococcaceae
Gemmataceae uncultured
BBMC-4
Chryseobacterium
Anaeroplasma
Pseudoclavibacter
Blastococcus
[Eubacterium]_ventriosum_group
Butyricicoccaceae
Mycoplasma
Thermus
Pusillimonas
Rhodothermaceae uncultured
Solobacterium
uncultured
Ralstonia
WPS-2
Anaerovoracaceae
Marvinbryantia
SM2D12
Thermostaphylospora
Fonticella
Facklamia
Conexibacter
Turicibacter
Listeria
Pseudonocardia
OM27_clade
Leucobacter
Sandaracinaceae uncultured
Dolosigranulum
Kapabacteriales
Roseburia
Aeromonas
BD2-11_terrestrial_group
SH-PL14
Larkinella
Hyphomonadaceae
Chroococcidiopsis_PCC_7203
Rhodococcus
Paeniclostridium
Massilia
Antricoccus
Cnuella
RCP2-54
Granulicatella
Cyclobacteriaceae uncultured
Chitinophagaceae uncultured
Abditibacterium
Rodentibacter
Geminicoccus
Blfdi19
Eggerthellaceae uncultured
Helcococcus
Steroidobacteraceae uncultured
Sulfurospirillum
Desulfovibrionaceae uncultured
AKYG1722
Dorea
Exiguobacterium
Micromonospora
Ornithinimicrobium
Turicella
Pseudorhodoplanes
Actinotalea
Vitreoscilla
Bartonella
Lacunisphaera
Curtobacterium
Rhizobiales_Incertae_Sedis uncultured
Simkaniaceae uncultured
Bradyrhizobium
Qipengyuania
Candidatus_Alysiosphaera
Salinicoccus
Lawsonella
Parapusillimonas
Cupriavidus
Schlegelella
Catenisphaera
Legionella
Nevskia
Shuttleworthia
Finegoldia
Weeksellaceae uncultured
Marinococcus
Silanimonas
Negativicoccus
Alishewanella
Methyloceanibacter
Sulfobacillaceae uncultured
Catenibacillus
Thiofaba
Paludicola
Pelistega
EPR3968-O8a-Bc78
A2
Caminicella
Erwinia
Escherichia-Shigella
Panacagrimonas
Bibersteinia
Desemzia
uncultured
Haemophilus
Fontimonas
Coprothermobacter
Polycyclovorans
Candidatus_Ovatusbacter
Acidiphilium
Desulfitobacterium
Caryophanon
Rubrivivax
Prosthecobacter
Coleofasciculaceae uncultured
Anaerobacter
Jeotgalicoccus
[Ruminococcus]_torques_group
Fibrobacter
Citricoccus
Proteus
Thermomonospora
Nitriliruptoraceae
Blastocatellia
Ketobacter
p-1088-a5_gut_group
Thermomonosporaceae
Alcanivorax
Carnobacteriaceae uncultured
Klenkia
Alkanibacter
Scytonema_VB-61278
Haloferula
Trueperella
Ampullimonas
Candidatus_Omnitrophus
Catenibacterium
Azospirillaceae
DSSD61
Azotobacter
Tunicatimonas
Neochlamydia
Micromonosporaceae
Parvimonas
Solitalea
