# Supplementary material for: Dynamic nesting of Anaplasma marginale in the microbial communities of Rhipicephalus microplus
Source: Ecol Evol. 2024 Apr 1;14(4):e11228. doi: 10.1002/ece3.11228 (PMC10985379; doi:10.1002/ece3.11228)
Supplement: Supplementary file 4 — Table S3. [file ECE3-14-e11228-s001.xlsx]

## Sheet: Hoja1
Time points	Number of taxa	Taxa
J-20/ S-20/M21	296	Dyella
		Desulfuribacillus
		Hyphomicrobium
		Williamsia
		Holophagae Subgroup_7
		PeM15
		Myxococcus
		Faecalibacterium
		Isoptericola
		Haliangium
		Fluviicola
		Pedosphaeraceae
		Sphaerisporangium
		Pseudanabaena_PCC-7429
		Methanosarcina
		Proteiniphilum
		Vulcaniibacterium
		Cloacibacterium
		CCD24
		Anaerovorax
		Geodermatophilus
		Bergeyella
		Paludibacteraceae uncultured
		Pseudomonadaceae
		CCM19a
		Nitrosomonas
		Negativibacillus
		DS-100
		Pseudokineococcus
		Glutamicibacter
		MB-A2-108
		Entotheonellaceae
		Actinobacteria
		Blastopirellula
		Acidibacter
		Pseudoxanthomonas
		Longimicrobiaceae
		OM190
		Aestuariicella
		Candidatus_Saccharimonas
		Pasteurellaceae
		Methyloligellaceae
		Parabacteroides
		Halothiobacillus
		Treponema
		Ruminiclostridium
		Ideonella
		Enterobacterales
		Vulgatibacter
		Ureibacillus
		Ileibacterium
		Chroococcidiopsaceae uncultured
		Solimonas
		Pantoea
		CHKCI001
		Ellin6055
		TM7a
		Actinomycetaceae uncultured
		Bdellovibrio
		Methanosphaera
		Gaiellales
		Aquipuribacter
		1174-901-12
		Nocardia
		Microvirga
		Rhodospirillales
		Dethiobacter
		Saccharimonadales
		Faecalibaculum
		Clostridiales
		Cellulomonadaceae
		CL500-29_marine_group
		Steroidobacter
		Rhizobiaceae uncultured
		SC-I-84
		Smithella
		Psychrobacter
		Hirschia
		Marinobacterium
		Lachnospiraceae_UCG-007
		Burkholderiales
		Ohtaekwangia
		Aneurinibacillus
		Gemmataceae
		Acidobacteriae
		Aquicella
		Acetobacteraceae
		Succinivibrionaceae_UCG-001
		Pirellula
		Micropepsaceae uncultured
		Euzebyaceae uncultured
		Blastocatellaceae
		Tessaracoccus
		LWQ8
		Rhodocyclaceae
		Candidatus_Entotheonella
		Elsterales uncultured
		Erysipelothrix
		Flavihumibacter
		Verticiella
		Pirellulaceae uncultured
		Bacteroidales
		WS2
		Actinocorallia
		Parasutterella
		Nesterenkonia
		Lachnospira
		Rickettsiales
		Quadrisphaera
		PMMR1
		Porphyrobacter
		Absconditabacteriales_(SR1)
		Caulobacteraceae uncultured
		Alkalibacterium
		Bosea
		IMCC26207
		Microtrichaceae uncultured
		Atopobiaceae
		Variovorax
		Caloramator
		Microtrichales
		Moraxellaceae
		Microlunatus
		Oceanibaculum
		Caulobacteraceae
		Gaiellales uncultured
		Agromyces
		Fermentimonas
		Nitrospira
		AKYH767
		Subgroup_10
		S5-A14a
		Pontibacter
		Solirubrobacteraceae
		Bradymonadales
		Janthinobacterium
		Peptostreptococcales-Tissierellales
		TK10
		Rhizobiales uncultured
		Erysipelatoclostridiaceae uncultured
		Peredibacter
		Desulfovibrio
		bacteriap25
		C0119
		Sporobacter
		Ga0077536
		Phoenicibacter
		Nakamurella
		Shimazuella
		AKIW781
		p-251-o5
		Sedimentibacter
		Comamonadaceae uncultured
		Empedobacter
		Pseudactinotalea
		Frankiales
		Rhodanobacteraceae
		Acidobacteriota Subgroup_5
		PAUC26f
		Edaphobaculum
		possible_genus_04
		Patulibacter
		Acidobacteriales
		Syntrophococcus
		Achromobacter
		Amaricoccus
		Amnipila
		TRA3-20
		Serratia
		Candidatus_Protochlamydia
		Proteobacteria
		JG30-KF-CM66
		Pedobacter
		Rhodanobacteraceae uncultured
		GWE2-31-10
		Bifidobacterium
		Clostridium_sensu_stricto_10
		Ignavibacterium
		Coriobacteriales uncultured
		PLTA13
		Roseiflexaceae uncultured
		Helcobacillus
		Neisseria
		Methanobacterium
		Methylopila
		Macrococcus
		Tyzzerella
		Longispora
		Acetobacteraceae uncultured
		Pseudorhodoferax
		OLB12
		Anaplasma
		Kineosporiaceae
		Bacilli
		Marmoricola
		Noviherbaspirillum
		Delftia
		Sporichthyaceae uncultured
		Desulfobulbaceae uncultured
		Rubrivirga
		Saccharomonospora
		Candidatus_Berkiella
		SB-5
		Rokubacteriales
		R7C24
		Prevotellaceae_NK3B31_group
		KD4-96
		Propionibacteriaceae
		Xanthomonadaceae uncultured
		Megasphaera
		Fimbriimonadales
		Halomonas
		Rhodospirillaceae uncultured
		Xanthomonas
		37-13
		Clostridia uncultured
		JS1
		Flavonifractor
		Kineococcus
		Rickettsiella
		Papillibacter
		Defluviitaleaceae_UCG-011
		Pedosphaeraceae uncultured
		Yersiniaceae
		Aquamicrobium
		Ruminobacter
		Skermanella
		Sutterellaceae uncultured
		Sulfitobacter
		Gammaproteobacteria
		Hungateiclostridiaceae
		Nannocystis
		Providencia
		Cyanobacteriia
		Cyanobacteriales
		Oribacterium
		Gitt-GS-136
		Vagococcus
		Methylobacter
		Chthoniobacter
		Tepidanaerobacter
		Solirubrobacterales
		Calothrix_PCC-6303
		p-2534-18B5_gut_group
		Chitinophagaceae
		Gardnerella
		Tianweitania
		Pajaroellobacter
		Micromonosporaceae
		Acetomicrobium
		Lachnospiraceae_UCG-002
		Eggerthellaceae
		Hydrogenophaga
		Psychroglaciecola
		Terrimicrobium
		Pla1_lineage
		Chthonomonadales
		Rubellimicrobium
		Agathobacter
		Oligoflexales uncultured
		Craurococcus-Caldovatus
		Risungbinella
		Luteolibacter
		Luteibacter
		Armatimonadota uncultured
		Taonella
		Butyrivibrio
		2024-11-01
		Micavibrionaceae uncultured
		Rhodobacteraceae uncultured
		Ellin6067
		Altererythrobacter
		Burkholderiaceae uncultured
		Geobacillus
		NS9_marine_group
		Crossiella
		probable_genus_10
		Rhodothermaceae
		Chthonomonas
		Flexilinea
		Hyphomicrobiaceae
		Flexivirga
		Hydrocarboniphaga
		Limnochordaceae
		Parvibacter
		Dermacoccus
		Murdochiella
		Propioniciclava
		Promicromonosporaceae
		Nannocystaceae uncultured
		Virgisporangium
		Ahniella
		Candidatus_Obscuribacter
		Vicinamibacteraceae
		Howardella
		Gemella
J-20/S20	64	Pseudolabrys
		Cytophagales
		Stenotrophobacter
		Dubosiella
		Salinisphaera
		Caldalkalibacillus
		Trichococcus
		Ilumatobacter
		Sporacetigenium
		Subgroup_25
		Staphylococcaceae
		OLB14
		Neisseriaceae uncultured
		Snodgrassella
		Abiotrophia
		Pygmaiobacter
		Parasegetibacter
		Paenibacillaceae uncultured
		mle1-27
		Guggenheimella
		Acidimicrobiia uncultured
		MVP-88
		SHA-26
		Spirochaetaceae uncultured
		Blastocatellaceae uncultured
		Thioalkalispira-Sulfurivermis
		Methanothermobacter
		Candidatus_Stoquefichus
		EMP-G18
		Candidatus_Jorgensenbacteria
		Caproiciproducens
		Candidatus_Udaeobacter
		Azoarcus
		Vermiphilaceae
		Eubacterium
		Latescibacterota
		Arcobacter
		Longivirga
		Subgroup_2
		Leptotrichia
		Polyangiaceae
		Beutenbergiaceae
		Timonella
		Oscillospira
		Muribaculum
		Dermatophilus
		Micrococcales uncultured
		Garicola
		Rhodoplanes
		Clostridium_sensu_stricto_13
		YC-ZSS-LKJ147
		Thermodesulforhabdus
		Ochrobactrum
		BD1-7_clade
		Rikenellaceae
		Denitrobacterium
		Rikenellaceae
		WD2101_soil_group
		Longimicrobium
		ADurb.Bin063-1
		KI89A_clade
		Polyangia
		Methylomonas
		Dielma
J-20/ M-21	37	HN-HF0106
		Anaerostipes
		Leptolyngbyaceae uncultured
		Symbiobacterium
		JGI-0000079-D21
		Deferribacteraceae uncultured
		WX65
		Olivibacter
		Cohnella
		Thermopolyspora
		Candidatus_Dichloromethanomonas
		Ramlibacter
		Raoultibacter
		Dermacoccaceae
		Inhella
		Armatimonadales
		Fodinicurvataceae uncultured
		Candidatus_Solibacter
		Rhizobiales
		DTU014
		Jatrophihabitans
		Carnobacteriaceae
		Candidatus_Chloroploca
		Polycladomyces
		Candidatus_Nitrocosmicus
		Babeliales
		Acidimicrobiia
		Mucispirillum
		Polyangiaceae uncultured
		Ancylobacter
		Nocardioidaceae uncultured
		Melittangium
		Belnapia
		Pelagibacterium
		[Eubacterium]_saphenum_group
		ASF356
		Rhodobiaceae
S-20/M-21	29	Segetibacter
		Myxosarcina_SAG_30.84
		Roseimaritima
		Paenibacillaceae
		Aliihoeflea
		Alcaligenes
		Sandaracinobacter
		DTB120
		Auricoccus-Abyssicoccus
		Frigoribacterium
		Pla4_lineage
		Virgibacillus
		Succiniclasticum
		Clostridium_sensu_stricto_7
		Mitsuokella
		Fictibacillus
		Planctomicrobium
		Peptococcaceae
		Campylobacter
		Tundrisphaera
		Coriobacteriales_Incertae_Sedis uncultured
		Aminobacter
		Desulfosarcinaceae
		Mucinivorans
		Anaerovibrio
		Marinobacter
		Gordonibacter
		Catellicoccus
		P3OB-42
J-20	4	Dokdonella
		Breznakia
		Planctomycetes uncultured
		Thermomonosporaceae
M-21	7	Curvibacter
		Epulopiscium
		Atopobiaceae uncultured
		Ferrovibrionales uncultured
		Cellulosimicrobium
		Azospirillum
		Moheibacter
