# Supplementary material for: Dynamic nesting of Anaplasma marginale in the microbial communities of Rhipicephalus microplus
Source: Ecol Evol. 2024 Apr 1;14(4):e11228. doi: 10.1002/ece3.11228 (PMC10985379; doi:10.1002/ece3.11228)
Supplement: Supplementary file 5 — Table S4. [file ECE3-14-e11228-s015.xlsx]

## Sheet: Hoja1
	clr values
Taxa	R2195G2	R2196G2	R2201G1	R2202G2	R2204G1	R2223G1	R2224G1	R3243G2	R3246G2	R3249G1	R3250G2	R3254G1	R3277G1	R3278G1	R4310G2	R4321G1	R4326G2	R4339G1	R4340G2	R4341G1	R4344G1	R4346G2
Micromonosporaceae	-1.52803040373288	3.63197874085156	4.78930471532274	5.22539792960221	5.82809268961833	4.23425510207964	1.55960919073997	4.83219977332134	6.14025367754537	8.55450624684459	6.47668603658768	3.46828365918986	4.51810531386361	5.00542179227882	7.7417254810463	6.31165939818838	7.19595976771306	5.76164375785149	5.90864138402474	6.61197587110255	6.84135940208449	8.39717658876859
Paenibacillaceae uncultured	-1.48718563297783	4.49863198605153	2.55249863530429	3.73287762860162	3.65754980780626	3.52861699207369	3.43044083261963	3.17705134386925	3.71788805114651	-1.32787009236598	2.83694484885931	4.03591003744654	6.87421902055069	-1.14026386356976	-0.933479120432063	-2.25072641926175	-0.818797065231483	-0.619136463971117	0.0117851599128782	-1.75192903665331	-1.92901209845063	-0.264831230728304
Rhodanobacteraceae	5.27000131979377	9.97995042082304	7.65806282532057	3.63777023143141	4.69386000635247	4.62056706876992	5.80175781326896	5.6297099946197	4.22347335904819	5.14852262432068	5.58826732832388	4.68314629245588	6.278502278567	6.42343365920018	-0.975210548762928	1.72382075299578	-1.84422615367561	3.58022523429707	-0.325519364929131	-2.10667183906655	-1.16338672132376	-0.400392845644409
Anaplasma	-1.54423669825906	2.62916880843933	-1.73629362714321	3.53615733695365	10.586992127333	4.19135177880267	3.41098073707883	7.10970241107893	-2.26090752047396	3.80871798184591	4.73798087511652	3.32863852624533	3.72896656917625	10.0758466751809	9.71456708100689	14.0769722085752	10.4831700489905	10.445543397801	10.9614789279445	9.94108648104518	10.3894486060109	10.527753885619
Aquicella	1.65543034747113	-0.871194714925796	7.33622302928715	4.44170690271866	4.02904191424544	3.7339732400558	4.31718672723529	5.16418830813665	4.28169914425444	3.87306787015987	4.01358198965454	4.68356143396042	3.79948440674445	5.8613785001809	3.90278408829451	-2.12122978511975	2.64508737915451	-1.29959975550011	-0.421524427197415	-2.40493631898899	-1.53193490748945	-0.634344875384659
CCD24	4.39636557152151	-1.10698421529737	6.36553773482998	5.58925419732024	4.93220845632276	4.40273935139521	4.4105439173843	4.72194643617264	5.02491976829476	4.8916958860104	5.08657863033959	4.91838757314288	3.86068535799917	6.15012962643793	-1.08918970616475	4.01347676806114	3.47587331667432	-0.633617091649231	4.4203730329314	4.05189867952011	-1.16939656600559	4.02029780202377
Cloacibacterium	-1.96160350415891	-1.78105422018633	1.10179904353098	-2.13445768200356	4.89786156185418	-1.47985447148769	2.70329234232014	3.86903187440748	3.04726018750654	7.1015281950433	4.30192738812526	-1.94230888230461	-1.34864612025364	-1.40167154618812	4.53527141319827	4.7075975804919	5.07024132119574	6.51932361627832	7.07933993621061	5.83961758648758	9.20892121038797	7.24299028739722
Delftia	-1.50112483311516	-1.08762987165361	-1.85238992244646	-1.58607000206729	4.84354295026203	-2.31106315882087	6.18941545839993	4.55665035199263	-1.9599715002118	7.85378777035219	-1.18301507065129	-1.5701702655159	-1.48050249023868	-0.859680876194722	5.02906804740337	5.35826297066696	4.51825990734661	6.80175468215044	5.84369173510669	5.65747120631064	8.78436756547417	-0.613744161770465
Dethiobacter	-1.27597672380982	-1.25380921822673	-2.29410579520795	2.6133000563038	-2.22045638957728	-1.56544233399303	-1.62322275360883	-1.10589634975496	1.57884010455421	-1.22026063603704	-1.26476162173953	-1.88610231324399	-1.75397519185972	-0.963403662418912	4.4563475621755	2.96938341452527	-1.0613736719905	-0.786307086004795	2.90731444160795	4.59169957286639	2.62959059843623	2.73981995758375
Frigoribacterium	-1.76124920598313	-1.43669240228645	-2.47389922387056	-1.14175560614347	-2.28172577748172	-1.57910199108356	-1.59049779372337	6.67897461301263	-1.79953358259626	-1.65677820396305	-1.09829090742056	-1.73391959334839	-1.65262838451376	4.04188396958282	4.78665548855632	4.75327418189014	5.61809867401008	4.93914408028823	10.0487806461698	4.35677406052082	5.38351221933203	5.02713156661907
Gitt-GS-136	5.55975622840588	2.52099916863901	4.02733156905327	5.03884723353729	4.19797460445211	5.32846290229678	5.2433973937077	2.83048337021855	5.64192166332026	5.80970272917007	4.3904894784783	4.98774411173218	4.32584533112733	3.789174635035	-1.14112199947073	-1.44286600005905	-1.18545321086765	3.55509789763121	-1.04471550540187	4.21399197050508	3.71987212918562	3.38068157051022
Hydrocarboniphaga	-1.49895866088357	-1.31803651026785	8.16806871205747	5.2963207977278	5.53391156925266	5.47851329353926	5.86420512205559	6.06810182071222	5.12762769413372	7.23067195964835	5.73814575663475	5.98625110524941	5.28262615690015	6.19963116324261	-1.15311125199195	-1.25285034675725	5.42558493024601	-0.776676811659961	3.44110132937911	-1.67750156769687	6.36600414763958	-0.267776673757285
Murdochiella	5.95326477448624	10.0409585141079	4.47895624895789	4.28802210516351	3.33912874826171	4.56260628846085	4.52991119119752	3.82180552111866	4.77125936447638	7.66237219169609	4.67473631531045	4.73658222982573	6.35606182351905	-1.1969885087736	-1.00337076836058	-2.65780301059501	2.63958900335979	-0.805851139219392	-0.794993590221551	3.58887507404168	5.42464317629968	-0.755878731157712
MVP-88	-1.79150393220371	-1.00755145136525	5.18491511029435	2.96535056038548	3.5445360879903	2.63764101641143	3.31922267580311	-1.55738471033669	2.36185548683762	3.29557806149635	2.64690556051512	3.16809079443388	3.05647431701839	5.41993682045671	-0.778859488913288	-1.60996758560687	-1.43340298160326	-1.08943519569537	-0.592618026864233	-1.85524453619107	-0.652199719577712	-0.541867707550686
Neisseria	-1.6684216777307	-1.29549539211711	7.95563811941138	3.48812280770333	3.88063647795481	3.8121470628016	4.56648592160797	4.38530113671051	5.018440898505	3.77036491839644	6.30146390937077	4.77552602998981	4.37045625134868	6.20640030673687	-1.68258717053188	-2.15421820414576	-1.07163420673688	-0.802050488236099	-0.199011477375043	-1.53104490113723	-1.13460388993898	4.86086098322872
p-2534-18B5_gut_group	5.45387205645256	4.09545484556902	3.31749495348173	-1.09755527837863	2.81748645474457	3.73826931329633	-1.55920737756855	2.84556706155882	3.85062370264567	6.05787146167765	2.61413297667609	5.06932642583035	6.78196511923	6.34353586391111	-0.73598289076457	4.33615585735699	-1.43534560669919	2.95292050214227	-0.337290211515374	2.23752242046702	-1.4244748442475	-0.252785043823867
Sedimentibacter	4.05559406921701	6.12317168418339	3.93469185345707	2.67259386264319	3.32671905536657	4.5669964970469	5.43887302060145	4.4136505562372	2.42698861082338	3.02548891308505	3.39017432719948	3.3701872015607	5.54406745991076	-0.935006209179504	-1.26497488226282	-1.40791465945803	3.13276948937135	4.57316931655664	-0.452430586264722	2.11587199182305	-0.788795200546618	-0.0698004748580932
Bacteroidales	5.05261549309435	4.85600034187804	5.64688351220802	4.47479562080265	-2.19268309862299	3.76619223992994	3.53710626743316	3.35846150793442	5.09659680584376	4.92035935512828	-1.58004535751193	7.81563305767457	7.65761243328691	3.8711627911498	2.62995620885751	4.26697565564434	2.16135625198651	-1.38714795436593	-0.333871520631119	3.57838959276724	2.63084982842754	-0.151337287220463
Rickettsiales	7.62735005606475	10.9279653667921	4.9392319280087	4.02861959923381	4.81289793804792	4.40355506718361	5.00390859966278	5.56720216871714	3.69301637897693	4.7957696818274	8.89752050579597	4.6224611203887	8.3803467589202	-1.53834590293379	-1.0823708318481	2.19713324173251	-1.02834771769124	-0.72532676155619	-0.0134051775177833	-1.41442365314276	-1.26097883664013	7.63484074388763
Armatimonadota c__uncultured	4.4055317991715	3.74230320519746	4.01875239932722	3.87094651171814	3.86171763238351	2.22961046377719	4.20296278136271	3.32980818716702	2.32291006390128	6.82653076640217	4.35052611650421	4.26225715690035	4.10306642343322	4.04745392604049	-0.96798933143509	1.44452806880899	-1.04743016141367	3.87494931694671	0.0277056520608818	-0.929463691117071	5.13006174593952	-0.400755242909497
