# Supplementary material for: Dynamic nesting of Anaplasma marginale in the microbial communities of Rhipicephalus microplus
Source: Ecol Evol. 2024 Apr 1;14(4):e11228. doi: 10.1002/ece3.11228 (PMC10985379; doi:10.1002/ece3.11228)
Supplement: Supplementary file 6 — Table S5. [file ECE3-14-e11228-s013.xlsx]

## Sheet: Hoja1
Nodes	Number of triangles per node J-20 wA	Nodes	Number of triangles per node S-20 wA	Nodes	Number of triangles per node M-21 wA	Nodes	Number of triangles per node J-20 woA	Nodes	Number of triangles per node S-20 woA	Nodes	Number of triangles per nodeM-21 woA
Holophagae Subgroup_7	1	Bacilli	1	Actinobacteria	1	Bacilli	1	Bacilli	1	Acetobacteraceae uncultured	1
Acetobacteraceae	1	Comamonadaceae uncultured	1	Cellulomonadaceae	1	Deferribacteraceae uncultured	1	Acetobacteraceae uncultured	1	Caulobacteraceae uncultured	1
Caulobacteraceae uncultured	1	Micromonosporaceae	1	Dermacoccaceae	1	Kineosporiaceae	1	Chroococcidiopsaceae uncultured	1	Dermacoccaceae	1
Leptolyngbyaceae uncultured	1	Paludibacteraceae uncultured	1	Achromobacter	1	Micromonosporaceae	1	Micavibrionaceae uncultured	1	Rhodocyclaceae	1
Propionibacteriaceae	1	Pasteurellaceae	1	Acidibacter	1	2024-11-01	1	Paludibacteraceae uncultured	1	Bosea	1
Rhodobacteraceae uncultured	1	Polyangiaceae	1	Cloacibacterium	1	Azoarcus	1	Pasteurellaceae	1	Geobacillus	1
Thermomonosporaceae	1	Propionibacteriaceae	1	Curvibacter	1	Bosea	1	Propionibacteriaceae	1	Pantoea	1
Acetomicrobium	1	Rhizobiaceae uncultured	1	Fictibacillus	1	Candidatus_Entotheonella	1	Rhodobacteraceae uncultured	1	Porphyrobacter	1
AKIW781	1	Yersiniaceae	1	Pantoea	1	DTU014	1	Solirubrobacteraceae	1	Ramlibacter	1
Anaerostipes	1	Acidibacter	1	Pedobacter	1	Ellin6067	1	Agathobacter	1	Vulcaniibacterium	1
Arcobacter	1	Agathobacter	1	Porphyrobacter	1	Halothiobacillus	1	Alkalibacterium	1	Gaiellales uncultured	1
Azoarcus	1	Agromyces	1	R7C24	1	Hyphomicrobium	1	bacteriap25	1	Rhodospirillales	1
Bradymonadales	1	Altererythrobacter	1	Terrimicrobium	1	Ileibacterium	1	Bdellovibrio	1
Candidatus_Chloroploca	1	Aminobacter	1	Thermopolyspora	1	Longispora	1	Bergeyella	1
Candidatus_Entotheonella	1	bacteriap25	1	Xanthomonas	1	Macrococcus	1	Faecalibaculum	1
Candidatus_Solibacter	1	Bdellovibrio	1	Enterobacterales	1	OLB14	1	Fermentimonas	1
Candidatus_Stoquefichus	1	Bergeyella	1	Quadrisphaera	2	Peredibacter	1	Fluviicola	1
Cloacibacterium	1	Campylobacter	1			Quadrisphaera	1	Guggenheimella	1
Clostridium_sensu_stricto_13	1	Candidatus_Entotheonella	1			Rubellimicrobium	1	Ideonella	1
Defluviitaleaceae_UCG-011	1	Candidatus_Jorgensenbacteria	1			Sphaerisporangium	1	Kineococcus	1
Delftia	1	Chthonomonadales	1			Subgroup_10	1	Lachnospira	1
Dyella	1	Cloacibacterium	1			Symbiobacterium	1	Methanosarcina	1
Ellin6067	1	Dermacoccus	1			Verticiella	1	Methanosphaera	1
Flexilinea	1	Dubosiella	1			Vulcaniibacterium	1	p-2534-18B5_gut_group	1
Gitt-GS-136	1	Faecalibaculum	1			YC-ZSS-LKJ147	1	PLTA13	1
Glutamicibacter	1	Fermentimonas	1			Elsterales uncultured	1	Providencia	1
Hydrogenophaga	1	Flavonifractor	1			Chroococcidiopsaceae uncultured	2	Syntrophococcus	1
Longispora	1	Macrococcus	1			Methyloligellaceae	2	Tundrisphaera	1
Luteolibacter	1	MVP-88	1			37-13	2	Ureibacillus	1
LWQ8	1	Neisseria	1			Achromobacter	2	Verticiella	1
MB-A2-108	1	Oceanibaculum	1			bacteriap25	2	Xanthomonas	1
Methanothermobacter	1	Ohtaekwangia	1			Bifidobacterium	2	Cyanobacteriales	1
Nitrospira	1	Oscillospira	1			Candidatus_Nitrocosmicus	2	Enterobacterales	1
NS9_marine_group	1	p-2534-18B5_gut_group	1			Candidatus_Stoquefichus	2	Microtrichales	1
Olivibacter	1	Quadrisphaera	1			Ellin6055	2	Cellulomonadaceae	2
Peredibacter	1	Risungbinella	1			Gitt-GS-136	2	Paenibacillaceae uncultured	2
PLTA13	1	Stenotrophobacter	1			Haliangium	2	Roseiflexaceae uncultured	2
Propioniciclava	1	Taonella	1			Luteibacter	2	Sporichthyaceae uncultured	2
Pseudoxanthomonas	1	Vermiphilaceae	1			Saccharimonadales	2	Acetomicrobium	2
Saccharimonadales	1	Cyanobacteriales	1			Trichococcus	2	Candidatus_Jorgensenbacteria	2
SC-I-84	1	Rhodospirillales	1			Pirellulaceae uncultured	3	Chthoniobacter	2
Treponema	1	Blastocatellaceae	2			Rhodanobacteraceae	3	Dyella	2
Variovorax	1	Micropepsaceae uncultured	2			AKIW781	3	Hydrogenophaga	2
Verticiella	1	Anaplasma	2			Breznakia	3	Longimicrobium	2
Coriobacteriales uncultured	1	Chthoniobacter	2			CHKCI001	3	Methylobacter	2
Gaiellales uncultured	1	Flexivirga	2			Ilumatobacter	3	Ochrobactrum	2
Blastocatellaceae	2	Guggenheimella	2			Pedobacter	3	Pantoea	2
Paludibacteraceae uncultured	2	Ideonella	2			Rhodothermaceae	3	Rikenellaceae	2
Pseudomonadaceae	2	Marmoricola	2			Williamsia	3	Stenotrophobacter	2
2024-11-01	2	PLTA13	2			Microtrichales	3	Bacteroidales	2
Hyphomicrobium	2	Psychroglaciecola	2			Clostridia uncultured	4	Comamonadaceae uncultured	3
JG30-KF-CM66	2	Bacteroidales	2			Holophagae Subgroup_7	4	Coriobacteriales_Incertae_Sedis uncultured	3
Luteibacter	2	Enterobacterales	2			Blastocatellaceae	4	Hyphomicrobiaceae	3
Noviherbaspirillum	2	Sporichthyaceae uncultured	3			Leptolyngbyaceae uncultured	4	Micromonosporaceae	3
Vagococcus	2	37-13	3			Paludibacteraceae uncultured	4	Yersiniaceae	3
Gaiellales	2	Absconditabacteriales_(SR1)	3			Rhodobacteraceae uncultured	4	Aminobacter	3
Rhodospirillales	2	AKIW781	3			MB-A2-108	4	Aquicella	3
Paenibacillaceae uncultured	3	Craurococcus-Caldovatus	3			Subgroup_25	4	Candidatus_Saccharimonas	3
Pirellulaceae uncultured	3	Faecalibacterium	3			Thermomonosporaceae	5	Chthonomonadales	3
Polyangiaceae	3	Fluviicola	3			Lachnospiraceae_UCG-002	5	Faecalibacterium	3
Rhodanobacteraceae	3	Frigoribacterium	3			Vagococcus	5	Frigoribacterium	3
37-13	3	Ilumatobacter	3			Negativibacillus	6	Hyphomicrobium	3
bacteriap25	3	IMCC26207	3			Noviherbaspirillum	6	Ilumatobacter	3
Breznakia	3	KI89A_clade	3			Ramlibacter	6	KD4-96	3
CHKCI001	3	Rubellimicrobium	3			Ureibacillus	6	Nakamurella	3
Faecalibacterium	3	Serratia	3			Caulobacteraceae uncultured	7	Ohtaekwangia	3
Ilumatobacter	3	Skermanella	3			JS1	7	Rhodothermaceae	3
Isoptericola	3	Steroidobacter	3			Methylobacter	7	S5-A14a	3
Jatrophihabitans	3	p__Armatimonadota uncultured	3			Nannocystis	7	Serratia	3
Lachnospiraceae_UCG-002	3	Chroococcidiopsaceae uncultured	4			Pajaroellobacter	7	Skermanella	3
Parabacteroides	3	Pirellulaceae uncultured	4			Pantoea	7	Subgroup_25	3
Pedobacter	3	Sutterellaceae uncultured	4			Rubrivirga	7	Thermodesulforhabdus	3
Succinivibrionaceae_UCG-001	3	Acetomicrobium	4			Tessaracoccus	7	Cytophagales	3
Williamsia	3	Candidatus_Obscuribacter	4			Bacteroidales	7	Blastocatellaceae	4
Erysipelatoclostridiaceae uncultured	4	Caproiciproducens	4			KD4-96	9	Micropepsaceae uncultured	4
Kineosporiaceae	4	Nakamurella	4			Tyzzerella	9	Pirellulaceae uncultured	4
Methyloligellaceae	4	Ureibacillus	4			Craurococcus-Caldovatus	10	Absconditabacteriales_(SR1)	4
Candidatus_Nitrocosmicus	4	Xanthomonas	4			Rhodospirillales	10	Geobacillus	4
Solimonas	4	Rickettsiales	4			Erysipelatoclostridiaceae uncultured	11	Megasphaera	4
Bifidobacterium	6	CCD24	5			Dermacoccus	11	Pseudoxanthomonas	4
JS1	6	Delftia	5			Methylopila	11	Saccharimonadales	4
Methylobacter	6	Halothiobacillus	5			Rokubacteriales	11	Gaiellales uncultured	4
Quadrisphaera	6	Janthinobacterium	5			Succinivibrionaceae_UCG-001	11	Rickettsiales	4
Ramlibacter	6	KD4-96	5			Dyella	12	p__Armatimonadota uncultured	4
Clostridia uncultured	7	Megasphaera	5			PLTA13	12	Caulobacteraceae uncultured	5
Ellin6055	7	Methylobacter	5			Yersiniaceae	13	Candidatus_Entotheonella	5
Nannocystis	7	OM190	5			Arcobacter	13	CCD24	5
Rubellimicrobium	7	Pedobacter	5			Frankiales	13	Delftia	5
Cyanobacteriia	8	Terrimicrobium	5			Nitrospira	13	Haliangium	5
Ileibacterium	8	Geobacillus	6			Microvirga	16	Marmoricola	5
Methylopila	8	Pseudoxanthomonas	6			Dielma	21	OM190	5
Tyzzerella	8	Erysipelatoclostridiaceae uncultured	7			Comamonadaceae uncultured	32	Rubellimicrobium	5
Ureibacillus	8	Paenibacillaceae uncultured	7			Longimicrobiaceae	41	SC-I-84	5
Dermacoccus	9	Achromobacter	7			Howardella	42	Steroidobacter	5
Deferribacteraceae uncultured	10	Candidatus_Saccharimonas	7			Agromyces	46	Tessaracoccus	5
Rhodothermaceae	10	Dyella	7			Steroidobacter	48	Flexivirga	6
Yersiniaceae	11	Marinobacterium	7			Pseudolabrys	61	Pedobacter	6
Frankiales	12	Pantoea	7			Moraxellaceae	69	Kineosporiaceae	7
Microvirga	12	Tessaracoccus	7			Neisseria	70	Sutterellaceae uncultured	7
Pantoea	12	Holophagae Subgroup_7	8			CL500-29_marine_group	71	Cloacibacterium	7
Cellulomonadaceae	13	Saccharimonadales	8			Parasegetibacter	85	Dermacoccus	7
Pajaroellobacter	14	Sedimentibacter	8			Blastocatellaceae uncultured	103	Halothiobacillus	7
Negativibacillus	18	Haliangium	9			CCD24	104	Caproiciproducens	8
Rubrivirga	18	Hyphomicrobium	9			Stenotrophobacter	106	R7C24	8
Anaplasma	20	Hydrocarboniphaga	10			Halomonas	111	Terrimicrobium	9
Providencia	21	TRA3-20	11			Alkalibacterium	117	Holophagae Subgroup_7	10
Bacteroidales	22	Segetibacter	12			Flavonifractor	117	Erysipelatoclostridiaceae uncultured	10
KD4-96	23	Kineosporiaceae	13			BD1-7_clade	118	Oceanibaculum	10
Pseudolabrys	27	Pseudomonadaceae	13			Methylomonas	118	Sedimentibacter	10
Longimicrobiaceae	37	Caulobacteraceae uncultured	15			PMMR1	118	CL500-29_marine_group	11
Tessaracoccus	41	Bosea	15			Erysipelothrix	163	Janthinobacterium	11
Steroidobacter	45	Murdochiella	16			Murdochiella	164	Achromobacter	12
Moraxellaceae	61	Acetobacteraceae	17			Parvibacter	170	Hydrocarboniphaga	13
OLB14	65	Bifidobacterium	19			Aquicella	172	Marinobacterium	13
Erysipelothrix	76	CL500-29_marine_group	21			MVP-88	182	Bifidobacterium	14
Comamonadaceae uncultured	88	Solimonas	21			Fermentimonas	187	Acetobacteraceae	15
Dielma	89	Ga0077536	23			Candidatus_Jorgensenbacteria	208	Murdochiella	16
Craurococcus-Caldovatus	103					mle1-27	208	TRA3-20	16
MVP-88	106					Guggenheimella	225	Bosea	19
Fermentimonas	110					Rikenellaceae	226	Solimonas	20
CCD24	111					Porphyrobacter	229	Pseudomonadaceae	26
BD1-7_clade	123					Xanthomonadaceae uncultured	241	Ga0077536	29
Halomonas	124					Abiotrophia	294
PMMR1	128					Staphylococcaceae	297
Stenotrophobacter	157					Risungbinella	297
Neisseria	161					Ideonella	301
Howardella	170					Garicola	315
Blastocatellaceae uncultured	195					Nakamurella	322
Methylomonas	204					Timonella	323
Agromyces	205					TRA3-20	328
TM7a	253					TM7a	343
Parasegetibacter	256					Acidibacter	355
Murdochiella	267					Rickettsiales	358
Alkalibacterium	269					Neisseriaceae uncultured	375
Risungbinella	295					Hydrocarboniphaga	395
mle1-27	311					Ga0077536	410
Candidatus_Jorgensenbacteria	318					Rhizobiaceae uncultured	460
Aquicella	329
Parvibacter	331
CL500-29_marine_group	355
Garicola	355
Rikenellaceae	366
Staphylococcaceae	368
Acidibacter	388
Nakamurella	389
Abiotrophia	408
Ideonella	418
Neisseriaceae uncultured	421
Timonella	443
Ga0077536	450
Xanthomonadaceae uncultured	453
Rickettsiales	464
Hydrocarboniphaga	480
Guggenheimella	489
Rhizobiaceae uncultured	506
Flavonifractor	510
TRA3-20	543
