# Supplementary material for: Dynamic nesting of Anaplasma marginale in the microbial communities of Rhipicephalus microplus
Source: Ecol Evol. 2024 Apr 1;14(4):e11228. doi: 10.1002/ece3.11228 (PMC10985379; doi:10.1002/ece3.11228)
Supplement: Supplementary file 7 — Table S6. [file ECE3-14-e11228-s012.xlsx]

## Sheet: Hoja1
Time points	Number of taxa	Taxa
J-20/ S20/M-21	44	Hyphomicrobium
		Faecalibacterium
		Pedosphaeraceae
		Cloacibacterium
		Pseudomonadaceae
		Acidibacter
		Pseudoxanthomonas
		Longimicrobiaceae
		Candidatus_Saccharimonas
		Ideonella
		Enterobacterales
		Chroococcidiopsaceae uncultured
		Solimonas
		Pantoea
		Ellin6055
		Rhodospirillales
		Saccharimonadales
		Cellulomonadaceae
		Rhizobiaceae uncultured
		Micropepsaceae uncultured
		Pirellulaceae uncultured
		Quadrisphaera
		Caulobacteraceae uncultured
		Bosea
		Gaiellales uncultured
		Agromyces
		Ga0077536
		Comamonadaceae uncultured
		Achromobacter
		Pedobacter
		Bifidobacterium
		Macrococcus
		Acetobacteraceae uncultured
		Anaplasma
		Delftia
		KD4-96
		Propionibacteriaceae
		Halomonas
		Xanthomonas
		Acetomicrobium
		Eggerthellaceae
		Rubellimicrobium
		Luteibacter
		Hydrocarboniphaga
J-20/ S-20	107	Dyella
		Williamsia
		Holophagae Subgroup_7
		Haliangium
		Sphaerisporangium
		CCD24
		Geodermatophilus
		Paludibacteraceae uncultured
		Negativibacillus
		Stenotrophobacter
		OM190
		Pasteurellaceae
		Parabacteroides
		Halothiobacillus
		Treponema
		Ureibacillus
		TM7a
		Bdellovibrio
		1174-901-12
		Trichococcus
		Microvirga
		Faecalibaculum
		Ilumatobacter
		CL500-29_marine_group
		Steroidobacter
		Marinobacterium
		Aquicella
		Acetobacteraceae
		Subgroup_25
		Blastocatellaceae
		Staphylococcaceae
		Tessaracoccus
		Candidatus_Entotheonella
		Erysipelothrix
		Verticiella
		Bacteroidales
		Rickettsiales
		Alkalibacterium
		IMCC26207
		Parasegetibacter
		Variovorax
		Paenibacillaceae uncultured
		Microtrichales
		Moraxellaceae
		Oceanibaculum
		Fermentimonas
		Guggenheimella
		Subgroup_10
		Janthinobacterium
		TK10
		Erysipelatoclostridiaceae uncultured
		bacteriap25
		MVP-88
		Nakamurella
		Blastocatellaceae uncultured
		AKIW781
		Sedimentibacter
		Frankiales
		Rhodanobacteraceae
		Candidatus_Stoquefichus
		TRA3-20
		JG30-KF-CM66
		Candidatus_Jorgensenbacteria
		Coriobacteriales uncultured
		PLTA13
		Caproiciproducens
		Neisseria
		Azoarcus
		Longispora
		Kineosporiaceae
		Bacilli
		Marmoricola
		Polyangiaceae
		Megasphaera
		37-13
		Clostridia uncultured
		Flavonifractor
		Timonella
		Yersiniaceae
		Oscillospira
		Sutterellaceae uncultured
		Hungateiclostridiaceae
		Nannocystis
		Garicola
		Providencia
		Gitt-GS-136
		Methylobacter
		p-2534-18B5_gut_group
		Micromonosporaceae
		Pajaroellobacter
		Clostridium_sensu_stricto_13
		Lachnospiraceae_UCG-002
		Craurococcus-Caldovatus
		Risungbinella
		2024-11-01
		Rhodobacteraceae uncultured
		Altererythrobacter
		Rhodothermaceae
		Flexilinea
		Flexivirga
		Parvibacter
		Dermacoccus
		KI89A_clade
		Murdochiella
		Howardella
		Methylomonas
		Gemella
J-20/ M-21	20	Anaerovorax
		MB-A2-108
		Deferribacteraceae uncultured
		Olivibacter
		CHKCI001
		Nocardia
		Ramlibacter
		Succinivibrionaceae_UCG-001
		Rhodocyclaceae
		Elsterales uncultured
		Porphyrobacter
		Nitrospira
		Peredibacter
		C0119
		Jatrophihabitans
		Tyzzerella
		JS1
		Hydrogenophaga
		Propioniciclava
		Promicromonosporaceae
S-20/M-21	13	Fluviicola
		Ohtaekwangia
		Alcaligenes
		Nesterenkonia
		Frigoribacterium
		Serratia
		Virgibacillus
		R7C24
		Tianweitania
		Psychroglaciecola
		Terrimicrobium
		Aminobacter
		Geobacillus
J-20	69	Anaerostipes
		Pseudolabrys
		Isoptericola
		Dokdonella
		Leptolyngbyaceae uncultured
		Vulcaniibacterium
		Symbiobacterium
		JGI-0000079-D21
		Nitrosomonas
		Glutamicibacter
		Entotheonellaceae
		Methyloligellaceae
		Ileibacterium
		Gaiellales
		Breznakia
		SC-I-84
		Psychrobacter
		Hirschia
		Burkholderiales
		Pirellula
		Euzebyaceae uncultured
		LWQ8
		OLB14
		Neisseriaceae uncultured
		Lachnospira
		PMMR1
		Abiotrophia
		mle1-27
		Caulobacteraceae
		Bradymonadales
		Acidimicrobiia uncultured
		Rhizobiales uncultured
		Candidatus_Solibacter
		Desulfovibrio
		Thioalkalispira-Sulfurivermis
		Methanothermobacter
		Empedobacter
		Candidatus_Chloroploca
		Planctomycetes uncultured
		Amaricoccus
		Candidatus_Protochlamydia
		Thermomonosporaceae
		Helcobacillus
		Methylopila
		Candidatus_Nitrocosmicus
		Arcobacter
		Noviherbaspirillum
		Polyangiaceae uncultured
		Rubrivirga
		Candidatus_Berkiella
		Rokubacteriales
		Xanthomonadaceae uncultured
		Kineococcus
		Defluviitaleaceae_UCG-011
		Muribaculum
		Ruminobacter
		Dermatophilus
		Gammaproteobacteria
		Cyanobacteriia
		Vagococcus
		Tepidanaerobacter
		YC-ZSS-LKJ147
		BD1-7_clade
		Rikenellaceae
		Luteolibacter
		Butyrivibrio
		Ellin6067
		NS9_marine_group
		Dielma
S-20	51	Segetibacter
		Methanosarcina
		Proteiniphilum
		Bergeyella
		CCM19a
		Cytophagales
		Dubosiella
		Ruminiclostridium
		Vulgatibacter
		Methanosphaera
		Aneurinibacillus
		Actinocorallia
		Absconditabacteriales_(SR1)
		Microtrichaceae uncultured
		Caloramator
		S5-A14a
		Pontibacter
		Acidobacteriota Subgroup_5
		Acidobacteriales
		Syntrophococcus
		EMP-G18
		Proteobacteria
		Rhodanobacteraceae uncultured
		Roseiflexaceae uncultured
		Vermiphilaceae
		Sporichthyaceae uncultured
		Subgroup_2
		Saccharomonospora
		Rickettsiella
		Skermanella
		Cyanobacteriales
		Campylobacter
		Tundrisphaera
		Chthoniobacter
		Solirubrobacterales
		Calothrix_PCC-6303
		Rhodoplanes
		Ochrobactrum
		Pla1_lineage
		Chthonomonadales
		Coriobacteriales_Incertae_Sedis uncultured
		Agathobacter
		Denitrobacterium
		Armatimonadota uncultured
		Taonella
		Desulfosarcinaceae
		Micavibrionaceae uncultured
		Burkholderiaceae uncultured
		Longimicrobium
		Virgisporangium
		Candidatus_Obscuribacter
M-21	12	Myxosarcina_SAG_30.84
		Curvibacter
		Thermopolyspora
		Dermacoccaceae
		Auricoccus-Abyssicoccus
		DTU014
		Pseudactinotalea
		Fictibacillus
		Azospirillum
		Crossiella
		Hyphomicrobiaceae
		Moheibacter
