# Supplementary material for: Dynamic nesting of Anaplasma marginale in the microbial communities of Rhipicephalus microplus
Source: Ecol Evol. 2024 Apr 1;14(4):e11228. doi: 10.1002/ece3.11228 (PMC10985379; doi:10.1002/ece3.11228)
Supplement: Supplementary file 8 — Table S7. [file ECE3-14-e11228-s002.xlsx]

## Sheet: Hoja1
Nodes that co-occur in direct associaton with Anaplasma in J-20 network	Direct associatons of the node in J-20 network	Direct associatons of the node in S-20 network	Direct associatons of the node in M-21 network	Nodes that co-occur in direct associaton with Anaplasma in S-20 network	Direct associatons of the node in S-20 network	Direct associatons of the node in J-20 network	Direct associatons of the node in M-21 network	Nodes that co-occur in direct associaton with Anaplasmain M-21 network	Direct associatons of the node in M-21 network	Direct associatons of the node in J-20 network	Direct associatons of the node in S-20 network
Negativibacillus	Cyanobacteriia		The node is not present within the network	Haliangium	Acidibacter		The node is not present within the network	C0119	Anaplasma	Hydrogenophaga	The node is not present within the network
	Deferribacteraceae				Anaplasma			Luteibacter	Anaplasma	Dermacoccus	Denitrobacterium
	Erysipelatoclostridiaceae				Bdellovibrio				Jatrophihabitans	Rhodothermaceae
	Anaplasma				Bifidobacterium					Verticiella
	Glutamicibacter	Micromonosporaceae			Ga0077536	Halothiobacillus		DTU014	Anaplasma	The node is not present within the network	The node is not present within the network
	Isoptericola	Dyella			KI89A_clade			JS1	Anaplasma	Anaplasma	The node is not present within the network
	KD4-96	Macrococcus			Murdochiella					KD4-96
	Pajaroellobacter				Solimonas					Pajaroellobacter
	Bacteroidales				Subgroup_2					Bacteroidales
	Gaiellales			Acidibacter		Blastocatellaceae		Hydrogenophaga	Anaplasma	C0119
Pajaroellobacter	Deferribacteraceae		The node is not present within the network			Neisseriaceae uncultured				Pseudoxanthomonas
	Paludibacteraceae uncultured					Rhizobiaceae uncultured				Coriobacteriales uncultured
	Anaplasma					Staphylococcaceae		Deferribacteraceae	Anaplasma	Anaplasma	The node is not present within the network
	JS1	Rhodanobacteraceae				Xanthomonadaceae uncultured				KD4-96
	KD4-96	Gitt-GS-136				Abiotrophia				Negativibacillus
	Negativibacillus					Aquicella				Pajaroellobacter
	Bacteroidales					BD1-7_clade				Bacteroidales
JS1	Anaplasma	The node is not present within the network	Anaplasma			Candidatus_Jorgensenbacteria		Acetomicrobium	Anaplasma		Pseudomonadaceae
	KD4-96					CCD24				Cloacibacterium	Faecalibaculum
	Pajaroellobacter					CL500-29_marine_group				KD4-96	Ga0077536
	Bacteroidales					Craurococcus-Caldovatus					Marinobacterium
	Deferribacteraceae uncultured					Erysipelothrix					TRA3-20
	Anaplasma					Flavonifractor
	KD4-96					Ga0077536	Cellulomonadaceae
	Negativibacillus					Garicola	Frigoribacterium
	Pajaroellobacter				Anaplasma	Guggenheimella	Myxosarcina_SAG_30.84
	Bacteroidales				Haliangium	Howardella	Quadrisphaera
KD4-96	Cyanobacteriia		Pseudoxanthomonas			Hydrocarboniphaga
	Deferribacteraceae uncultured					Ideonella
	Acetomicrobium					Longimicrobiaceae
	Anaplasma					mle1-27
	Cloacibacterium					Murdochiella
	Faecalibacterium	Caulobacteraceae uncultured				MVP-88
	Glutamicibacter	Dyella				Nakamurella
	Jatrophihabitans	IMCC26207				Neisseria
	JS1	Pantoea				Parasegetibacter
	Negativibacillus					Parvibacter
	Pajaroellobacter					PMMR1
	Bacteroidales					Rikenellaceae
	Gaiellales					Risungbinella
Anaerostipes	Anaplasma	The node is not present within the network	The node is not present within the network			Timonella
	Bacteroidales					TM7a
Bacteroidales	Cyanobacteriia		The node is not present within the network			TRA3-20
	Deferribacteraceae uncultured					Rickettsiales
	Paludibacteraceae uncultured			Rickettsiella	Anaplasma	The node is not present within the network	The node is not present within the network
	Anaerostipes	Bacilli		Candidatus_Obscuribacter	37-13	The node is not present within the network	The node is not present within the network
	Anaplasma	Eggerthellaceae			Anaplasma
	Faecalibacterium	Paludibacteraceae uncultured			Dubosiella
	Jatrophihabitans	Chthoniobacter			Ga0077536
	JGI-0000079-D21	Parvibacter			Longimicrobium
	JS1	Acidobacteriales			Oceanibaculum
	KD4-96	p__Proteobacteria		Parabacteroides	Anaplasma	Amaricoccus	The node is not present within the network
	Negativibacillus					Erysipelothrix
	Pajaroellobacter					MVP-88
	Burkholderiales					Neisseria
Cyanobacteriia	Anaplasma	The node is not present within the network	The node is not present within the network
	Faecalibacterium
	KD4-96
	Negativibacillus
	Bacteroidales
Jatrophihabitans	Anaplasma	The node is not present within the network	The node is not present within the network
	KD4-96
	Bacteroidales

## Sheet: Hoja3
C0119	g__C0119			n143	g__Cloacibacterium		g__Cloacibacterium
Luteibacter	g__Luteibacter			n214	g__KD4-96		g__KD4-96
DTU014	g__DTU014
JS1	g__JS1
Hydrogenophaga	g__Hydrogenophaga
Deferribacteraceae	f__Deferribacteraceae g__uncultured
Acetomicrobium	g__Acetomicrobium
			f__Pseudomonadaceae
			g__Faecalibaculum
			g__Ga0077536
			g__Marinobacterium
			g__TRA3-20
