# Supplementary material for: Dynamic nesting of Anaplasma marginale in the microbial communities of Rhipicephalus microplus
Source: Ecol Evol. 2024 Apr 1;14(4):e11228. doi: 10.1002/ece3.11228 (PMC10985379; doi:10.1002/ece3.11228)
Supplement: Supplementary file 9 — Table S8. [file ECE3-14-e11228-s005.xlsx]

## Sheet: Hoja1
Networks	Number of connectors	Taxa
S-20/M-21	2	Propionibacteriaceae
		Lachnospiraceae_UCG-002
S-20	15	Butyrivibrio
		Agromyces
		Kineococcus
		Ellin6067
		Chthoniobacter
		SHA-26
		Steroidobacter
		Azoarcus
		Rokubacteriales
		Pajaroellobacter
		Latescibacterota
		Burkholderiales
		Microvirga
		Beutenbergiaceae
		Micrococcales uncultured
M-21	14	Vulgatibacter
		Oceanibaculum
		Gaiellales uncultured
		Virgibacillus
		Ellin6055
		MB-A2-108
		Syntrophococcus
		Smithella
		Proteobacteria
		Pirellulaceae uncultured
		Bacteroidales
		Paludibacteraceae uncultured
		Acetobacteraceae uncultured
		OLB12
