# Supplementary material for: Dynamic nesting of Anaplasma marginale in the microbial communities of Rhipicephalus microplus
Source: Ecol Evol. 2024 Apr 1;14(4):e11228. doi: 10.1002/ece3.11228 (PMC10985379; doi:10.1002/ece3.11228)
Supplement: Supplementary file 10 — Table S9. [file ECE3-14-e11228-s006.xlsx]

## Sheet: Hoja1
Time points (Networks without Anaplasma)	Number of taxa	Taxa
J-20 woA/ S-20 woA/ M-21woA	53	Hyphomicrobium
		Williamsia
		Faecalibacterium
		Isoptericola
		Vulcaniibacterium
		Cloacibacterium
		Anaerovorax
		Geodermatophilus
		Pseudomonadaceae
		Acidibacter
		Longimicrobiaceae
		Candidatus_Saccharimonas
		Ideonella
		Chroococcidiopsaceae uncultured
		Solimonas
		Pantoea
		Ellin6055
		Bdellovibrio
		Microvirga
		Rhodospirillales
		Saccharimonadales
		Faecalibaculum
		Cellulomonadaceae
		Rhizobiaceae uncultured
		Micropepsaceae uncultured
		Pirellulaceae uncultured
		Quadrisphaera
		Caulobacteraceae uncultured
		Bosea
		Variovorax
		Gaiellales uncultured
		Peredibacter
		Ga0077536
		AKIW781
		Frankiales
		Achromobacter
		Pedobacter
		Macrococcus
		Acetobacteraceae uncultured
		Noviherbaspirillum
		Delftia
		R7C24
		Halomonas
		Xanthomonas
		37-13
		Gitt-GS-136
		Methylobacter
		Micromonosporaceae
		Lachnospiraceae_UCG-002
		Eggerthellaceae
		Psychroglaciecola
		Rubellimicrobium
		Hydrocarboniphaga
J-20 woA/S-20 woA	89	Dyella
		Holophagae Subgroup_7
		Haliangium
		CCD24
		Paludibacteraceae uncultured
		Negativibacillus
		Stenotrophobacter
		Pseudoxanthomonas
		OM190
		Pasteurellaceae
		Parabacteroides
		Halothiobacillus
		Ureibacillus
		TM7a
		Methanosphaera
		Trichococcus
		Ilumatobacter
		CL500-29_marine_group
		Steroidobacter
		SC-I-84
		Smithella
		Marinobacterium
		Aquicella
		Subgroup_25
		Blastocatellaceae
		Tessaracoccus
		Candidatus_Entotheonella
		Erysipelothrix
		Verticiella
		Bacteroidales
		Rickettsiales
		Alkalibacterium
		Paenibacillaceae uncultured
		Microtrichales
		Moraxellaceae
		Fermentimonas
		Guggenheimella
		Subgroup_10
		Janthinobacterium
		Erysipelatoclostridiaceae uncultured
		bacteriap25
		MVP-88
		Nakamurella
		Sedimentibacter
		Comamonadaceae uncultured
		Rhodanobacteraceae
		Candidatus_Stoquefichus
		TRA3-20
		Candidatus_Protochlamydia
		JG30-KF-CM66
		Candidatus_Jorgensenbacteria
		Bifidobacterium
		Coriobacteriales uncultured
		PLTA13
		Helcobacillus
		Neisseria
		Longispora
		Kineosporiaceae
		Bacilli
		Marmoricola
		Candidatus_Berkiella
		KD4-96
		Propionibacteriaceae
		Polyangiaceae
		Megasphaera
		Flavonifractor
		Kineococcus
		Defluviitaleaceae_UCG-011
		Yersiniaceae
		Muribaculum
		Oscillospira
		Sutterellaceae uncultured
		Nannocystis
		Providencia
		p-2534-18B5_gut_group
		Pajaroellobacter
		Acetomicrobium
		Clostridium_sensu_stricto_13
		Hydrogenophaga
		Rikenellaceae
		Risungbinella
		Rhodobacteraceae uncultured
		Altererythrobacter
		Rhodothermaceae
		Longimicrobium
		Parvibacter
		Dermacoccus
		KI89A_clade
		Murdochiella
J-20 woA/M-21 woA	13	Leptolyngbyaceae uncultured
		Actinobacteria
		Ramlibacter
		Dermacoccaceae
		Rhodocyclaceae
		Porphyrobacter
		Nitrospira
		Methylopila
		Tyzzerella
		Pseudorhodoferax
		Crossiella
		Propioniciclava
		Howardella
S-20 woA/M-21 woA	8	Enterobacterales
		Frigoribacterium
		Serratia
		Fictibacillus
		Tianweitania
		Terrimicrobium
		Geobacillus
		Hyphomicrobiaceae
J-20 woA	76	Anaerostipes
		Pseudolabrys
		Dokdonella
		Sphaerisporangium
		Symbiobacterium
		Glutamicibacter
		MB-A2-108
		Deferribacteraceae uncultured
		Aestuariicella
		Methyloligellaceae
		Ileibacterium
		Olivibacter
		CHKCI001
		Gaiellales
		1174-901-12
		Nocardia
		Breznakia
		Hirschia
		Burkholderiales
		Succinivibrionaceae_UCG-001
		Staphylococcaceae
		Elsterales uncultured
		OLB14
		Neisseriaceae uncultured
		PMMR1
		Abiotrophia
		Parasegetibacter
		mle1-27
		Caulobacteraceae
		Agromyces
		Bradymonadales
		Rhizobiales uncultured
		Candidatus_Solibacter
		Desulfovibrio
		C0119
		DTU014
		Blastocatellaceae uncultured
		Jatrophihabitans
		Candidatus_Chloroploca
		Planctomycetes uncultured
		Amaricoccus
		p__Proteobacteria
		Thermomonosporaceae
		Azoarcus
		Candidatus_Nitrocosmicus
		Mucispirillum
		Arcobacter
		Rubrivirga
		Rokubacteriales
		Xanthomonadaceae uncultured
		Clostridia uncultured
		JS1
		Timonella
		Ruminobacter
		Dermatophilus
		Gammaproteobacteria
		Hungateiclostridiaceae
		Garicola
		Cyanobacteriia
		Vagococcus
		Tepidanaerobacter
		Solirubrobacterales
		YC-ZSS-LKJ147
		BD1-7_clade
		Oligoflexales uncultured
		Craurococcus-Caldovatus
		Pelagibacterium
		Luteibacter
		2024-11-01
		Ellin6067
		NS9_marine_group
		WD2101_soil_group
		Polyangia
		Methylomonas
		Gemella
		Dielma
S-20 woA	45	Segetibacter
		Fluviicola
		Methanosarcina
		Bergeyella
		Cytophagales
		Dubosiella
		Ruminiclostridium
		Ohtaekwangia
		Aneurinibacillus
		Acetobacteraceae
		Sporacetigenium
		WS2
		Actinocorallia
		Lachnospira
		Absconditabacteriales_(SR1)
		Oceanibaculum
		S5-A14a
		Solirubrobacteraceae
		TK10
		Acidobacteriales
		Syntrophococcus
		Rhodanobacteraceae uncultured
		Roseiflexaceae uncultured
		Caproiciproducens
		Vermiphilaceae
		Sporichthyaceae uncultured
		Rickettsiella
		Skermanella
		Cyanobacteriales
		Tundrisphaera
		Chthoniobacter
		Calothrix_PCC-6303
		Thermodesulforhabdus
		Ochrobactrum
		Chthonomonadales
		Coriobacteriales_Incertae_Sedis uncultured
		Agathobacter
		Denitrobacterium
		p__Armatimonadota uncultured
		Aminobacter
		Micavibrionaceae uncultured
		Burkholderiaceae uncultured
		Flexilinea
		Flexivirga
		Candidatus_Obscuribacter
M-21 woA	17	Treponema
		Curvibacter
		Actinomycetaceae uncultured
		Thermopolyspora
		Alcaligenes
		Sandaracinobacter
		DTB120
		Epulopiscium
		Auricoccus-Abyssicoccus
		Pseudactinotalea
		Amnipila
		Ignavibacterium
		Virgibacillus
		Ancylobacter
		Marinobacter
		Promicromonosporaceae
		Moheibacter
