# Supplementary material for: Dynamic nesting of Anaplasma marginale in the microbial communities of Rhipicephalus microplus
Source: Ecol Evol. 2024 Apr 1;14(4):e11228. doi: 10.1002/ece3.11228 (PMC10985379; doi:10.1002/ece3.11228)
Supplement: Supplementary file 14 — Table S13. [file ECE3-14-e11228-s009.xlsx]

## Sheet: Hoja1
J-20 Module 1 comparison			J-20 Module 2 comparison			S-20 Module 1 comparison			S-20 Module 2 comparison			M-21 Module 1 comparison			M-21 Module 2 comparison
Time points (module copmparison)	Number of taxa	Taxa	Time points (module copmparison)	Number of taxa	Taxa	Time points (module copmparison)	Number of taxa	Taxa	Time points (module copmparison)	Number of taxa	Taxa	Time points (module copmparison)	Number of taxa	Taxa	Time points (module copmparison)	Number of taxa	Taxa
J-20 ( wA/ woA) M1	1	Micropepsaceae uncultured	J-20 (wA/woA) M2	1	Craurococcus-Caldovatus	S-20 wA M2	20	Kineosporiaceae	S-20 (wA/woA) M2	23	Ureibacillus	M-21 wA M1	9	JS1	M-21 wA M2	6	Ramlibacter
J-20 wA M1	66	Rhodanobacteraceae	J-20 wA M2	61	Dyella			Oceanibaculum			Solimonas			Luteibacter			Longimicrobiaceae
		Pseudolabrys			Hyphomicrobium			Virgibacillus			Acetobacteraceae			Acetomicrobium			Rhodospirillales
		Sphaerisporangium			Faecalibacterium			Haliangium			Micropepsaceae uncultured			Deferribacteraceae uncultured			Macrococcus
		Candidatus_Jorgensenbacteria			Anaerostipes			Bdellovibrio			Sporichthyaceae uncultured			C0119			Propioniciclava
		Symbiobacterium			Dokdonella			Subgroup_2			Achromobacter			Jatrophihabitans			Bosea
		JGI-0000079-D21			Haliangium			1174-901-12			Tessaracoccus			DTU014	M-21 woA M2	6	Vulcaniibacterium
		Paludibacteraceae uncultured			TRA3-20			Longimicrobium			TRA3-20			Anaplasma			Chroococcidiopsaceae uncultured
		Bifidobacterium			CCD24			Bifidobacterium			Janthinobacterium			Hydrogenophaga			Faecalibaculum
		Negativibacillus			Candidatus_Protochlamydia			Trichococcus			Pedobacter	M-21 woA M1	6	Ramlibacter			Geobacillus
		Glutamicibacter			Pseudomonadaceae			37-13			Acetomicrobium			Longimicrobiaceae			Eggerthellaceae
		Stenotrophobacter			Caproiciproducens			Ilumatobacter			Erysipelatoclostridiaceae uncultured			Rhodospirillales			Rhodocyclaceae
		Enterobacterales			MB-A2-108			KI89A_clade			Flexivirga			Macrococcus
		Ileibacterium			Deferribacteraceae uncultured			Neisseria			Psychroglaciecola			Propioniciclava
		Arcobacter			Neisseria			Acidibacter			Murdochiella			Bosea
		Marmoricola			Acidibacter			Candidatus_Obscuribacter			CL500-29_marine_group
		TM7a			Longimicrobiaceae			AKIW781			Ga0077536
		Rubrivirga			Parabacteroides			Dubosiella			Bosea
		KD4-96			Halothiobacillus			Parabacteroides			Nakamurella
		Xanthomonadaceae uncultured			Ideonella			Anaplasma			Candidatus_Saccharimonas
		Halomonas			Anaplasma	S-20 woA M2	28	Gitt-GS-136			Skermanella
		Breznakia			Kineosporiaceae			Ureibacillus			Ideonella
		Kineococcus			Chroococcidiopsaceae uncultured			Solimonas			Enterobacterales
		Timonella			Ureibacillus			Acetobacteraceae	S-20 wA M2	5	Gitt-GS-136
		Cellulomonadaceae			Pantoea			Micropepsaceae uncultured			Subgroup_10
		Yersiniaceae			Solimonas			Sporichthyaceae uncultured			Cloacibacterium
		Rhizobiaceae uncultured			Ellin6055			Subgroup_10			Micromonosporaceae
		Sutterellaceae uncultured			Propionibacteriaceae			Achromobacter			Hungateiclostridiaceae
		Burkholderiales			Megasphaera			Tessaracoccus	S-20 woA M2	7	Subgroup_25
		Garicola			Trichococcus			TRA3-20			Syntrophococcus
		Blastocatellaceae			JS1			Janthinobacterium			Anaerovorax
		Staphylococcaceae			Flavonifractor			Cloacibacterium			Hyphomicrobiaceae
		Rhodocyclaceae			Saccharimonadales			Micromonosporaceae			Hydrogenophaga
		Tessaracoccus			CL500-29_marine_group			Pedobacter			Yersiniaceae
		Candidatus_Entotheonella			Steroidobacter			Acetomicrobium			Longispora
		Erysipelothrix			Nannocystis			Erysipelatoclostridiaceae uncultured
		OLB14			Providencia			Flexivirga
		Pajaroellobacter			Cyanobacteriia			Psychroglaciecola
		Verticiella			Methylobacter			Murdochiella
		Bacteroidales			Aquicella			Ga0077536
		Lachnospiraceae_UCG-002			Elsterales uncultured			CL500-29_marine_group
		Neisseriaceae uncultured			Micromonosporaceae			Nakamurella
		BD1-7_clade			Eggerthellaceae			Bosea
		Rickettsiales			Lachnospira			Skermanella
		Rikenellaceae			Quadrisphaera			Candidatus_Saccharimonas
		Abiotrophia			PMMR1			Ideonella
		Alkalibacterium			Rubellimicrobium			Hungateiclostridiaceae
		IMCC26207			Risungbinella			Enterobacterales
		Parasegetibacter			Paenibacillaceae uncultured
		Luteibacter			Moraxellaceae
		Microtrichales			Caulobacteraceae
		mle1-27			Agromyces
		2024-11-01			Rhodobacteraceae uncultured
		Fermentimonas			NS9_marine_group
		Ellin6067			Rhodothermaceae
		Guggenheimella			Janthinobacterium
		Subgroup_10			Hydrocarboniphaga
		Erysipelatoclostridiaceae uncultured			Dermacoccus
		Desulfovibrio			MVP-88
		Parvibacter			Ga0077536
		bacteriap25			Nakamurella
		Murdochiella			Jatrophihabitans
		Blastocatellaceae uncultured	J-20 woA M2	66	Frankiales
		Howardella			Rhodanobacteraceae
		Methylomonas			Holophagae Subgroup_7
		Comamonadaceae uncultured			Pseudolabrys
		Dielma			Sphaerisporangium
J-20 woA M1	66	Dyella			Candidatus_Jorgensenbacteria
		Candidatus_Stoquefichus			Symbiobacterium
		Dokdonella			Thermomonosporaceae
		Achromobacter			Paludibacteraceae uncultured
		TRA3-20			Bifidobacterium
		Vulcaniibacterium			Negativibacillus
		CCD24			PLTA13
		Candidatus_Protochlamydia			Azoarcus
		MB-A2-108			Stenotrophobacter
		Neisseria			OM190
		Acidibacter			Acetobacteraceae uncultured
		Pseudoxanthomonas			Ileibacterium
		Longimicrobiaceae			Arcobacter
		Ideonella			TM7a
		Ureibacillus			Rubrivirga
		Chroococcidiopsaceae uncultured			Rokubacteriales
		Solimonas			KD4-96
		Pantoea			Xanthomonadaceae uncultured
		Ellin6055			Halomonas
		Noviherbaspirillum			Microvirga
		Gaiellales			Breznakia
		Propionibacteriaceae			Clostridia uncultured
		Megasphaera			Timonella
		37-13			Yersiniaceae
		Rhodospirillales			Rhizobiaceae uncultured
		Flavonifractor			Garicola
		Saccharimonadales			Blastocatellaceae
		Faecalibaculum			Staphylococcaceae
		CL500-29_marine_group			Rhodocyclaceae
		Steroidobacter			p-2534-18B5_gut_group
		Ruminobacter			Tessaracoccus
		Marinobacterium			Candidatus_Entotheonella
		Nannocystis			Erysipelothrix
		Vagococcus			OLB14
		Methylobacter			Pajaroellobacter
		Aquicella			Verticiella
		Tepidanaerobacter			Bacteroidales
		Subgroup_25			Neisseriaceae uncultured
		Elsterales uncultured			BD1-7_clade
		Micromonosporaceae			Rickettsiales
		Eggerthellaceae			Porphyrobacter
		Hydrogenophaga			Rikenellaceae
		Quadrisphaera			Abiotrophia
		PMMR1			Alkalibacterium
		Rubellimicrobium			Parasegetibacter
		Oligoflexales uncultured			Luteibacter
		Caulobacteraceae uncultured			Microtrichales
		Risungbinella			mle1-27
		Paenibacillaceae uncultured			2024-11-01
		Moraxellaceae			Fermentimonas
		Caulobacteraceae			Guggenheimella
		Rhodobacteraceae uncultured			Erysipelatoclostridiaceae uncultured
		Agromyces			Peredibacter
		Altererythrobacter			Parvibacter
		Nitrospira			bacteriap25
		NS9_marine_group			Murdochiella
		Rhodothermaceae			Blastocatellaceae uncultured
		Janthinobacterium			Howardella
		Hydrocarboniphaga			Methylomonas
		Dermacoccus			Comamonadaceae uncultured
		C0119			Dielma
		KI89A_clade
		MVP-88
		Ga0077536
		Nakamurella
		AKIW781
